# Supplementary material for: Case Report: Molecular Detection of Dirofilaria repens in an Italian Patient after a Stay in Tanzania
Source: Am J Trop Med Hyg. 2021 May 3;104(6):2042–5. doi: 10.4269/ajtmh.20-1360 (PMC8176467; doi:10.4269/ajtmh.20-1360)
Supplement: Supplementary file 1 [file tpmd201360.SD1.xlsx]

## Sheet: Foglio1
Accession number	Species	Isolate	Country	Isolation year	Host
KF692102	Dirofilaria repens	6976	Germany	2012	Mosquito
MT847642	Dirofilaria repens	DRHS1	Croatia	2020	Human
MT345575	Dirofilaria repens	RM190703-2	Italy		Dog
MF695085	Dirofilaria repens	SU1419	Austria	2015	Mosquito
KY828979	Dirofilaria repens	E15-0071206	Finland		Dog
KR998257	Dirofilaria repens	PET	Czech Republic	2014	Human
MH780816	Dirofilaria repens	Patient_1	Spain	2016	Human
MH780817	Dirofilaria repens	Patient_2	Spain	2016	Human
AJ271614	Dirofilaria repens	Not reported	Italy	Before 2001	Dog
KR780980	Dirofilaria repens	Opar1541	Estonia	2014	Dog
MH541831	Dirofilaria repens	U84	Hungary	2016	Mosquito
KX265048	Dirofilaria repens	Voucher AW	Italy		Dog
JF461458	Dirofilaria repens	Not reported	Italy	2010	Human
AM749232	Dirofilaria repens	Voucher MI IT DR CATM	Italy	2001	Cat
AM749230	Dirofilaria repens	Voucher MI IT DR GEN1	Italy	2002	Dog
AJ537512	Dirofilaria immitis	Not reported	Australia	2002 or before	Dog
